# Supplementary material for: Relationship between Serum Vitamin D Status and Metabolic Risk Factors among Korean Adults with Prediabetes
Source: PLoS One. 2016 Oct 26;11(10):e0165324. doi: 10.1371/journal.pone.0165324 (PMC5082612; doi:10.1371/journal.pone.0165324)
Supplement: S1 Table — (XLSX) [file pone.0165324.s001.xlsx]

## Sheet: S1 table
S1 table. Partial correlation coefficients between 25(OH)D level and 1/HOMA-IR, QUICKI among Korean prediabetic adults
	Unadjusted		Adjusted c
	r	P value	r	P value
1/HOMA-IR a	0.346	0.007	0.389	0.007
QUICKI b	0.256	0.048	0.306	0.022
25(OH)D, 25-hydroxyvitamin D; HOMA-IR, homeostatic model assessment of insulin resistance; QUICKI, Quantitative Insulin Sensitivity Check Index a HOMA-IR = (fasting insulin (mU/L) x fasting glucose (mg/dl))/405 b QUICKI = 1/log(fasting insulin(μU/mL)) + log(fasting glucose(mg/dl)) c adjusted for age, sex, smoking (never, former, current), drinking alcohol (never, former, current), daytime outdoor…
